# Supplementary material for: CCDC43 as a potential therapeutic target of Tian Yang Wan for the treatment of hepatocellular carcinoma by activating the hippo pathway
Source: Front Oncol. 2023 Aug 8;13:1232190. doi: 10.3389/fonc.2023.1232190 (PMC10444197; doi:10.3389/fonc.2023.1232190)
Supplement: Supplementary Table 1 — Cell proliferation and toxicity assayed by CCK-8 assay. [file Table_1.xlsx]

## Sheet: Sheet1
Rekative cell viability
	Group	n	24h	48h	72h
	Control	3	100±11.9616	100.6271±4.7963	100±7.6338
	1	3	102.1622±1.4123	90.1134±1.8078	66.2809±0.7689**
	2	3	98.7506±3.1353	80.6771±0.6638	63.7069±0.1739**
	3	3	92.0488±2.1887	71.6927±1.7069*	51.7301±2.5753**
	4	3	78.2145±2.7420**	47.3358±3.8355**	25.3390±1.7083**
	5	3	56.2530±4.7922**	28.4182±2.5981**	8.8776±1.6994**
OD value
	Group	n	24h	48h	72h
	Control	3	1.2817±0.1314	1.5353±0.0863	2.1028±0.1472
	1	3	1.3055±0.0155	1.3922±0.0294	1.4522±0.0148
	2	3	1.268±0.0344	1.3697±0.0095	1.4025±0.0033
	3	3	1.1943±0.0240*	1.1935±0.0171*	1.1714±0.0496*
	4	3	1.0422±0.0301**	0.7784±0.0670**	0.6622±0.0329**
	5	3	0.8008±0.0526**	0.4882±0.0296**	0.3446±0.0327**
